# Supplementary material for: Prevalence, Predictors and Decompressive Laparotomy in Abdominal Compartment Syndrome in Patients Requiring Extracorporeal Membrane Oxygenation
Source: J Clin Med. 2025 Jan 28;14(3):855. doi: 10.3390/jcm14030855 (PMC11818648; doi:10.3390/jcm14030855)
Supplement: Supplementary file 1 [file jcm-14-00855-s001.zip]

Archive with 1 entries (1 files):
- jcm-3431709-supplementary.pdf
